# Supplementary material for: Clinical patterns of rhegmatogenous retinal detachment during the first state of emergency for the COVID-19 pandemic in a Tokyo center
Source: PLoS One. 2021 Dec 31;16(12):e0261779. doi: 10.1371/journal.pone.0261779 (PMC8719721; doi:10.1371/journal.pone.0261779)
Supplement: S1 Data — (XLSX) [file pone.0261779.s002.xlsx]

## Sheet: Analysis
ope						mean	sd	p-value		method	平塚メモ command等
2019	35
2018	31					33	2	0.069	（サンプル数が少なく）有意差はないものの明らかに差がある傾向	one-sample ttest	ttesti 2 33 2 20
2020	20										p=0.0690
md								0.799		Fisher's exact test	tab year2 md,exact row
year2	macu_on	macu_off	Total
2018-19	36	30	66
	54.55	45.45	100
2020	12	8	20
	60	40	100
Total	48	38	86
	55.81	44.19	100
VA								0.7439		Two-sample t test	logMAR
Group	Obs	Mean	Std. Err.	Std. Dev.	[95% Conf.	Interval]					ttest valog, by(year2)
2018-19	66	0.577938	0.092098	0.748208	0.394006	0.76187
2020	20	0.510578	0.217897	0.974465	0.0545147	0.966642
Age								0.4274		Two-sample t test
Group	Obs	Mean	Std. Err.	Std. Dev.	[95% Conf.	Interval]
2018-19	66	57.2121	1.83675	14.9219	53.5439	60.8804
2020	20	54.05	3.90578	17.4672	45.8751	62.2249
Sex	male	female	Total					0.084	（サンプル数が少なく）有意差はないものの明らかに差がある傾向	Fisher's exact test
									面白い
2018-19	46	20	66
	69.7	30.3	100
2020	18	2	20
	90	10	100
Total	64	22	86
	74.42	25.58	100
ope	vit_so	vit_gas	buckling	Total				<0.001	Fisherで3群に違いがあることがわかる	Fisher's exact test
2018-19	13	36	17	66					次にどの群とどの群が違うのかは多重比較法による事後検定を行う必要がある	Fisher's exact test with Holm adjustment	R使用(方法<DB>FisherやChisquare後の多重検定
	19.7	54.55	25.76	100			so vs. gas	<0.001	3群それぞれ有意に違いあり SOが圧倒的に多い VitGasが少ない		1． マトリックス手作業で書いて 2． Labelして 3． コマンド 4． library(RVAideMemoire) 5． fisher.multcomp(tab, p.method="none") 6． fisher.multcomp(tab, p.method="holm") 7． fisher.multcomp(tab, p.method="hochberg")
2020	14	1	5	20			so vs. buckling	0.047
	70	5	25	100			gas vs. buckling	0.047
Total	27	37	22	86
	31.4	43.02	25.58	100
hosdura	入院期間							<0.001	有意に入院期間が短い	Two-sample t test
Group	Obs	Mean	Std. Err.	Std. Dev.	[95% Conf.	Interval]
2018-19	66	11.1818	0.497972	4.04554	10.1873	12.1763
2020	20	5.95	0.358909	1.60509	5.19879	6.70121
combined	86	9.96512	0.457928	4.24665	9.05463	10.8756
ontoaddura	発症から入院までの期間
Group	Obs	Mean	Std. Err.	Std. Dev.	[95% Conf.	Interval]		0.865		Two-sample t test
2018-19	66	10.9394	2.36908	19.2465	6.20802	15.6708
2020	20	11.7	2.04566	9.14848	7.41838	15.9816
combined	86	11.1163	1.87418	17.3805	7.3899	14.8427
ontoopdura	発症からオペまでの期間
Group	Obs	Mean	Std. Err.	Std. Dev.	[95% Conf.	Interval]		0.932		Two-sample t test
2018-19	66	11.9697	2.36692	19.229	7.24263	16.6968
2020	20	12.35	2.03816	9.11491	8.08409	16.6159
combined	86	12.0581	1.87191	17.3594	8.33627	15.78

## Sheet: 2020_04_1
No	on=0/off=1	術前視力	術後視力	年齢	男=0女=1	vit+オイル=0 vit+ガス=1 バックル=2 バックル+ガス=21 バックル+cyo=23 cryo3	左=0右=1	入院期間
20_1	0	1.2	1.2	57	0	1	1	11
20_2	1	20cm/mm	0.08	81	1	0	1	8
20_3	1	SL+	SL-	63	1	0	0	8
20_4	0	1.2	1.2	47	0	1	0	10
20_5	1	1.2	0.6p	12	0	2	0	6
20_6	0	1.2	0.7	47	0	2	0	6
20_7	1	nc	0.5	71	0	0	0	4
20_8	0	1	0.7	74	0	0	1	4
20_9	0	0.9	0.6	54	0	0	1	8
20_10	0	1.2	1.2	39	0	0	1	5
20_11	0	1.0p	0.9	69	0	0	0	4

## Sheet: 2020_05
No	on=0/off=1	術前視力	術後視力	年齢	男=0女=1	vitオイル0vitガス1 バックル2バックルオイル20バックルガス21バックルcyo23 cryo3	入院期間	左=0右=1
20_12	0	1.2	1.2	52	0	0	6	1
20_13	1	0.3	1.2	43	0	0	6	0
20_14	0	0.8	0.6	74	0	0	5	0
20_15	1	0.4p	0.8	47	0	0	5	0
20_16	0	1.2	1.0p	63	0	0	5	0
20_17	0	1	0.9p	57	0	21	6	0
20_18	1	0.7	0.3	57	0	0	6	0
20_19	0	1.2	20cm/mm	55	0	21	7	1		VH
20_20	0	0.7	1.2	18	0	2	4	1
20_21	1	0.01	0.3	58	0	0	6	0

## Sheet: 2019_04
No	on=0/off=1	術前視力	術後視力	年齢	男=0女=1	vitオイル0vitガス1 バックル2バックルオイル20バックルガス21バックルcyo23 cryo3	左=0右=1	入院期間
19_1	0	1.2	1.2	66	0	2	0	6
19_2	1	0.2	1.2	83	0	0	0	6
19_3	1	0.4p	1.2	67	0	1	1	13
19_4	1	0.02p	0.01	48	1	0	1	6
19_5	1	30cm	30cm	68	0	0	1	13
19_6	0	1.2	1.2	53	0	1	1	13
19_7	0	0.09	0.3	34	0	0	0	16
19_8	0	1.2	1.2	27	0	21	1	8
19_9	1	0.07	0.8	61	1	0	1	8
19_10	0	1.2	1.2	58	0	1	1	10
19_11	0	40cm	0.5	46	0	1	1	12
19_12	0	1.2	1.2	53	1	1	0	12
19_13	0	1	1.2	72	0	1	1	9
19_14	1	0.03	0.8p	55	0	1	0	13
19_15	1	0.4	0.5	83	1	0	0	9
19_16	1	0.07	0.8	60	0	1	1	13
19_17	1	0.08	0.6	32	0	1	1	12
19_18	1	10cm	0.04	58	0	0	1	6

## Sheet: 2019_05
No	on=0/off=1	術前視力	術後視力	年齢	男=0女=1	vitオイル0vitガス1 バックル2バックルオイル20バックルガス21バックルcyo23 cryo3	左=0右=1	入院期間
19_19	0	1.2	1.2	57	0	1	1	13
19_20	0	1.2	1.2	66	0	2	1	10
19_21	0	1.2	1.2	54	0	2	1	6
19_22	1	30mm	0.4p	39	0	1	2	11
19_23	0	0.9	1.2	59	1	1	1	7
19_24	0	0.03	0.7	68	0	1	2	18
19_25	1	0.01	0.1	54	0	0	2	6
19_26	1	0.5p	0.9p	51	0	1	1	13
19_27	0	1.2	1.2	24	1	2	2	6
19_28	0	1.2	1.2	72	0	1	2	12
19_29	0	1.2	1.2	60	0	1	1	13
19_30	1	0.06	0.07	70	1	0	2	6
19_31	0	1.2p	0.6p	65	1	1	1	11
19_32	1	0.1p	0.2p	19	1	23	1	7
19_33	0	1.2	0.8	84	1	1	2	13
19_34	0	1.2	0.8p	57	0	2	1	3
19_35	0	0.8	1.2	52	0	1	1	16

## Sheet: 2018_04
No	on=0/off=1	術前視力	術後視力	年齢	男=0女=1	vitオイル0vitガス1 バックル2バックルオイル20バックルガス21バックルcyo23 cryo3	左=0右=1	入院日	手術日	退院日	入院期間		除去原因
18_1	1	0.04	0.3	48	0	21	1	43930	43931	43939	9
18_2	0	1.2	1.2	55	0	1	1	43932	43933	43946	14
18_3	0	0.5p	1.0p	39	0	21	1	43934	43938	43950	16
18_4	0	1.2	1.2	65	0	1	1	43937	43938	43950	13
18_5	0	1	0.7	42	0	1	0	43939	43940	43957	18			再剥離→off
18_6	0	1.2	1	42	0	1	0	43941	43942	43957	16
18_7	0	1.2	1.2	60	1	21	0	43946	43947	43957	11

## Sheet: 2018_05
NO	on=0/off=1	術前視力	術後視力	年齢	男=0女=1	vitオイル0vitガス1 バックル2バックルオイル20バックルガス21バックルcyo23 cryo3	左=0右=1	入院期間
18_8	1	0.2p	1.2	70	0	1	1	16	9047006
18_9	0	1	1.2	53	0	1	0	14	11784456
18_10	1	0.3p	0.6p	73	0	1	0	12	975813
18_11	1	0.1	0.5	52	1	1	1	12	11785115
18_12	0	1	1.2	46	1	2	1	8	11787710
18_13	1	0.6	0.6	56	1	1	0	13	5416533
18_14	1	0.3	0.7	35	0	21	0	12	11786640
18_15	1	0.2p	?	62	0	21	0	18	11789674
18_16	1	0.7	0.9	75	0	1	1	11	11789415
18_17	0	0.5p	0.6	88	0	1	1	18	11745784
18_18	0	0.15	0.2p	73	0	0	0	3	11796265
18_19	1	0.1	0.15	74	1	1	1	18	10193783
18_20	1	0.5	1	53	0	1	0	13	10472525
18_21	0	0.6	0.8	57	0	21	0	12	11801918
18_22	1	0.1p	0.2	60	1	0	1	11	11170582
18_23	0	1.5	1.2	47	0	23	0	3	11800973
18_24	1	0.02	0.2p	56	1	1	1	13	11805004
18_25	0	1	1.2	52	1	2	1	11	4218867
18_26	1	0.2	0.2	79	0	1	0	18	11808742
18_27	0	1.2	1.2	55	1	1	1	13	11450360
18_28	1	0.3	1.2p	88	0	0	1	6	11815253
18_29	0	1.0p	0.9	59	1	0	0	3	11813175
18_30	1	0.07	0.08		0	21	0	12	11818447
18_31	0	1.2	1.2		0	1	1	13	7242968
